# Supplementary material for: Physician-Targeted Interventions in Antibiotic Prescribing for Urinary Tract Infections in General Practice: A Systematic Review
Source: Antibiotics (Basel). 2022 Nov 5;11(11):1560. doi: 10.3390/antibiotics11111560 (PMC9686805; doi:10.3390/antibiotics11111560)
Supplement: Supplementary file 1 [file antibiotics-11-01560-s001.zip]

Archive with 2 entries (2 files):
- File S1-PRISMA_2020_checklist Antibiotics.pdf
- File S2-PRISMA_2020_abstract_checklist antibiotics.pdf
